# Supplementary material for: Acceptability of the COVID-19 Vaccine and Its Determinants among University Students in Saudi Arabia: A Cross-Sectional Study
Source: Vaccines (Basel). 2021 Aug 25;9(9):943. doi: 10.3390/vaccines9090943 (PMC8473185; doi:10.3390/vaccines9090943)
Supplement: Supplementary file 1 [file vaccines-09-00943-s001.zip]

Archive with 1 entries (1 files):
- vaccines-1322111-supplementary.pdf
